# Supplementary material for: Online comprehension across different semantic categories in preschool children with autism spectrum disorder
Source: PLoS One. 2019 Feb 11;14(2):e0211802. doi: 10.1371/journal.pone.0211802 (PMC6370186; doi:10.1371/journal.pone.0211802)
Supplement: S1 Appendix — Percentage use score according to the Italian MCDI is reported. (XLSX) [file pone.0211802.s001.xlsx]

## Sheet: Foglio1
Table S1: List of words used in the online procedure organized by MCDI semantic category. Percentage use score according to the Italian MCDI is reported.
Animals (no12)	% use score
dog/cane	77.78
cat/gatto	65.4
bird/uccellino	54.92
horse/cavallo	46.03
fish/pesciolino	40.63
hen/gallina	36.83
cow/mucca	34.92
sheep/pecora	24.44
duck/papera	25.4
rabbit/coniglio	21.9
chick/pulcino	20
butterfly/farfalla	19.68
Vehicles (no 7)
car/auto	62.22
stroller/passeggino	56.83
bike/bicicletta	37.46
train/treno	31.75
airplane/aereo	27.3
motorbike/motocicletta	23.17
truck/camion	19.68
Body parts (no 9)
hand/mano	66.35
foot/piede	62.86
hair/capelli	61.59
mouth/bocca	58.73
nose/naso	54.29
finger/dito	47.3
eye/occhio	46.67
teeth/denti	44.13
tongue/lingua	37.14
Foods and drinks (no 13)
food/pappa	83.81
water/acqua	83.49
cookie/biscotti	71.11
milk/latte	68.57
bread/pane	68.25
banana/banana	48.89
apple/mela	48.57
cheese/formaggio	31.43
ice cream/gelato	29.52
candy/caramella	25.71
pasta/pasta	25.4
egg/uovo	23.17
potetos/patate	19.37
Toys (no 5)
ball/palla	77.78
toy/giocattolo	40.95
doll/bambola	40.63
cube/cubo	25,00
top/trottola	21.59
Household (no 11)
bottle/biberon	75.24
glass/bicchiere	60
pacifier/ciuccio	56.19
bed/letto	55,24
spoon/cucchiaio	51.75
key/chiave	46.03
comb/pettine	44.76
chair/sedia	39.05
bottle/bottiglia	36.83
brush/spazzolino	25.08
pot/pentola	20.32
Outdoors (no 9 )
flower/fiore	43.17
house/casa	33.97
tree/albero	29.52
see/mare	29.52
sun/sole	22.86
rain/pioggia	21.27
sky/cielo	20.63
swing/altalena	18.73
meadow/prato	12.06
People (no 8 )
mommy/mamma	93.02
daddy/papà	90.48
grandma/nonna	77.46
grandpa/nonno	66.98
baby/bimbo	64.76
uncle/zio	37.78
babysitter	22.54
brother/fratello	20.32
Clothes ( no 8)
shoes/scarpe	69.52
diaper/pannolino	62.22
bib/bavaglino	60
hat/cappello	48.25
sock/calza	46.03
glasses/occhiali	39.05
coat/cappotto	34.29
trousers/pantaloni	26.35
Actions ( no 12)
drink/bere	70.16
ear/mangiare	64.13
dance/ballare	60.95
kiss/baciare	60.95
greet/salutare	54.6
sleep/dormire	53.65
coomb/pettinare	52.38
walk/camminare	52.38
play/giocare	48.57
cry/piangere	44.44
laugh/ridere	40.32
hug/abbracciare	40
Furniture (no 8)
television/televisione	55.87
bed/letto	55.24
high-chair/seggiolone	52.38
spoon/cucchiaio	0.51
door/porta	45.71
chair/sedia	39.05
table/tavolo	27.94
sink/lavandino	23.17
