# Supplementary material for: Online comprehension across different semantic categories in preschool children with autism spectrum disorder
Source: PLoS One. 2019 Feb 11;14(2):e0211802. doi: 10.1371/journal.pone.0211802 (PMC6370186; doi:10.1371/journal.pone.0211802)
Supplement: S2 Appendix — (XLSX) [file pone.0211802.s002.xlsx]

## Sheet: ASD
Table S2: Individual performances on eye-tracking task
Participant	ID	ID-No	CATEGORY - (Auto 5s)	ACCURACY
ASD	1	1	Animals	0.44
ASD	1	2	Vehicles	0.62
ASD	1	3	Body parts - Auto 5s	0.32
ASD	1	4	Toys - Auto 5s	0.42
ASD	1	5	People - Auto 5s	0.66
ASD	1	6	Outdoors - Auto 5s	0.48
ASD	1	7	Household objects - Auto 5s	0.45
ASD	1	8	Food - Auto 5s	0.59
ASD	1	9	Furniture - Auto 5s	0.31
ASD	1	10	Clothes - Auto 5s	0.74
ASD	1	11	Actions - Auto 5s	0.5
ASD	2	1	Animals - Auto 5s	0.52
ASD	2	2	Vehicles - Auto 5s	0.66
ASD	2	3	Body parts - Auto 5s	0.52
ASD	2	4	Toys - Auto 5s	0.52
ASD	2	5	People - Auto 5s	0.73
ASD	2	6	Outdoors - Auto 5s	0.69
ASD	2	7	Household objects - Auto 5s	0.6
ASD	2	8	Food - Auto 5s	0.61
ASD	2	9	Furniture - Auto 5s	0.67
ASD	2	10	Actions - Auto 5s	0.5
ASD	2	11	Clothes - Auto 5s	0.71
ASD	3	1	Animals - Auto 5s	0.56
ASD	3	2	Vehicles - Auto 5s	0.57
ASD	3	3	Body parts - Auto 5s	0.57
ASD	3	4	Toys - Auto 5s	0.39
ASD	3	5	People - Auto 5s	0.6
ASD	3	6	Outdoors - Auto 5s	0.59
ASD	3	7	Household objects - Auto 5s	0.84
ASD	3	8	Food - Auto 5s	0.67
ASD	3	9	Furniture - Auto 5s	0.71
ASD	3	10	Actions - Auto 5s	0.79
ASD	3	11	Clothes - Auto 5s	0.49
ASD	4	1	Animals - Auto 5s	0.53
ASD	4	2	Vehicles - Auto 5s	0.6
ASD	4	3	Body parts - Auto 5s	0.6
ASD	4	4	Toys - Auto 5s	0.53
ASD	4	5	People - Auto 5s	0.67
ASD	4	6	Outdoors - Auto 5s	0.62
ASD	4	7	Household objects - Auto 5s	0.43
ASD	4	8	Furniture - Auto 5s	0.62
ASD	4	9	Actions - Auto 5s	0.15
ASD	4	10	Clothes - Auto 5s	0.55
ASD	5	1	Animals - Auto 5s	0.44
ASD	5	2	Vehicles - Auto 5s	0.45
ASD	5	3	Body parts - Auto 5s	0.55
ASD	5	4	Toys - Auto 5s	0.45
ASD	5	5	People - Auto 5s	0.54
ASD	5	6	Outdoors - Auto 5s	0.58
ASD	5	7	Household objects - Auto 5s	0.68
ASD	5	8	Food - Auto 5s	0.49
ASD	5	9	Furniture - Auto 5s	0.45
ASD	5	10	Actions - Auto 5s	0.54
ASD	5	11	Clothes - Auto 5s	0.54
ASD	6	1	Animals - Auto 5s	0.47
ASD	6	2	Vehicles - Auto 5s	0.47
ASD	6	3	Body parts - Auto 5s	0.56
ASD	6	4	Toys - Auto 5s	0.54
ASD	6	5	People - Auto 5s	0.63
ASD	6	6	Outdoors - Auto 5s	0.59
ASD	6	7	Household objects - Auto 5s	0.61
ASD	6	8	Food - Auto 5s	0.56
ASD	6	9	Furniture - Auto 5s	0.6
ASD	6	10	Actions - Auto 5s	0.52
ASD	6	11	Clothes - Auto 5s	0.64
ASD	7	1	Animals - Auto 5s	0.8
ASD	7	2	Vehicles - Auto 5s	0.54
ASD	7	3	Body parts - Auto 5s	0.69
ASD	7	4	Toys - Auto 5s	0.45
ASD	7	5	People - Auto 5s	0.66
ASD	7	6	Outdoors - Auto 5s	0.45
ASD	7	7	Household objects - Auto 5s	0.49
ASD	7	8	Food - Auto 5s	0.23
ASD	7	9	Furniture - Auto 5s	0
ASD	7	10	Actions - Auto 5s	0.63
ASD	7	11	Clothes - Auto 5s	0.55
ASD	8	1	Animals - Auto 5s	0.55
ASD	8	2	Vehicles - Auto 5s	0.55
ASD	8	3	Body parts - Auto 5s	0.47
ASD	8	4	Toys - Auto 5s	0.33
ASD	8	5	People - Auto 5s	0.57
ASD	8	6	Outdoors - Auto 5s	0.57
ASD	8	7	Household objects - Auto 5s	0.7
ASD	8	8	Food - Auto 5s	0.64
ASD	8	9	Furniture - Auto 5s	0.53
ASD	8	10	Actions - Auto 5s	0.48
ASD	8	11	Clothes - Auto 5s	0.59
ASD	9	1	Animals - Auto 5s	0.55
ASD	9	2	Vehicles - Auto 5s	0.11
ASD	9	2	Vehicles - Auto 5s	0.47
ASD	9	3	Body parts - Auto 5s	0.65
ASD	9	4	Toys - Auto 5s	0.45
ASD	9	5	People - Auto 5s	0.92
ASD	9	6	Outdoors - Auto 5s	0.7
ASD	9	7	Household objects - Auto 5s	0.6
ASD	9	8	Food - Auto 5s	0.58
ASD	9	9	Furniture - Auto 5s	0.42
ASD	9	10	Actions - Auto 5s	0.23
ASD	9	11	Clothes - Auto 5s	0.63
ASD	10	1	Animals - Auto 5s	0.55
ASD	10	2	Vehicles - Auto 5s	0.26
ASD	10	3	Body parts - Auto 5s	0.44
ASD	10	4	Toys - Auto 5s	0.56
ASD	10	5	People - Auto 5s	0.53
ASD	10	6	Outdoors - Auto 5s	0.64
ASD	10	7	Household objects - Auto 5s	0.52
ASD	10	8	Food - Auto 5s	0.59
ASD	10	9	Furniture - Auto 5s	0
ASD	10	10	Clothes - Auto 5s	0.6
ASD	10	11	Actions - Auto 5s	0.36
ASD	11	1	Animals - Auto 5s	0.55
ASD	11	2	Vehicles - Auto 5s	0.61
ASD	11	3	Body parts - Auto 5s	0.54
ASD	11	4	Toys - Auto 5s	0.45
ASD	11	5	People - Auto 5s	0.38
ASD	11	6	Outdoors - Auto 5s	0.8
ASD	11	7	Household objects - Auto 5s	0.58
ASD	11	8	Food - Auto 5s	0.56
ASD	11	9	Furniture - Auto 5s	0.5
ASD	11	10	Clothes - Auto 5s	0.59
ASD	11	11	Actions - Auto 5s	0.61
ASD	12	1	Animals - Auto 5s	0.53
ASD	12	2	Vehicles - Auto 5s	0.47
ASD	12	3	Toys - Auto 5s	0.68
ASD	12	4	People - Auto 5s	0.55
ASD	12	5	Outdoors - Auto 5s	0.32
ASD	12	6	Household objects - Auto 5s	0.55
ASD	12	7	Food - Auto 5s	0.59
ASD	12	8	Actions - Auto 5s	0.52
ASD	12	9	Clothes - Auto 5s	0.28
ASD	12	10	Body parts - Auto 5s	0.61
ASD	12	11	Furniture - Auto 5s	0.52
ASD	13	1	Animals - Auto 5s	0.59
ASD	13	2	Vehicles - Auto 5s	0.57
ASD	13	3	Body parts - Auto 5s	0.55
ASD	13	4	Toys - Auto 5s	0.49
ASD	13	5	People - Auto 5s	0.51
ASD	13	6	Outdoors - Auto 5s	0.43
ASD	13	7	Household objects - Auto 5s	0.82
ASD	13	8	Food - Auto 5s	0.53
ASD	13	9	Furniture - Auto 5s	0.41
ASD	13	10	Actions - Auto 5s	0.5
ASD	13	11	Clothes - Auto 5s	0.5
ASD	14	1	Animals - Auto 5s	0.65
ASD	14	2	Vehicles - Auto 5s	0.6
ASD	14	3	Body parts - Auto 5s	0.39
ASD	14	4	Toys - Auto 5s	0
ASD	14	4	Toys - Auto 5s	0.47
ASD	14	5	People - Auto 5s	0.63
ASD	14	6	Outdoors - Auto 5s	0.5
ASD	14	7	Household objects - Auto 5s	0.39
ASD	14	8	Food - Auto 5s	0.47
ASD	14	9	Furniture - Auto 5s	0.47
ASD	14	10	Actions - Auto 5s	0.42
ASD	14	11	Clothes - Auto 5s	0.54
ASD	15	1	Vehicles - Manuale	0.52
ASD	15	2	Body parts - Manuale	0.47
ASD	15	3	Toys - Manuale	0.44
ASD	15	4	People - Manuale	0.51
ASD	15	5	Outdoors - Manuale	0.53
ASD	15	6	Household objects - Manuale	0.5
ASD	15	7	Food - Manuale	0.49
ASD	15	8	Furniture - Manuale	0.54
ASD	15	9	Actions - Manuale	0.55
ASD	15	10	Clothes - Manuale	0.59
ASD	15	11	Animals - Manuale	0.55
ASD	16	1	Vehicles - Auto 5s	0.73
ASD	16	2	Body parts - Auto 5s	0.73
ASD	16	3	Toys - Auto 5s	0.44
ASD	16	4	People - Auto 5s	0.61
ASD	16	5	Outdoors - Auto 5s	0.69
ASD	16	6	Household objects - Auto 5s	0.58
ASD	16	7	Food - Auto 5s	0.6
ASD	16	8	Furniture - Auto 5s	0.47
ASD	16	9	Actions - Auto 5s	0.67
ASD	16	10	Clothes - Auto 5s	0.6
ASD	16	1	Animals - Auto 5s	0.57
ASD	17	2	Vehicles - Auto 5s	0.59
ASD	17	3	Body parts - Auto 5s	0.53
ASD	17	4	Toys - Auto 5s	0.59
ASD	17	5	People - Auto 5s	0.62
ASD	17	6	Outdoors - Auto 5s	0.55
ASD	17	7	Household objects - Auto 5s	0.48
ASD	17	8	Food - Auto 5s	0.7
ASD	17	9	Furniture - Auto 5s	0.59
ASD	17	10	Actions - Auto 5s	0.47
ASD	17	11	Clothes - Auto 5s	0.55
ASD	17	1	Animals - Auto 5s	0.53
ASD	18	2	Vehicles - Auto 5s	0.64
ASD	18	3	Body parts - Auto 5s	0.54
ASD	18	4	Toys - Auto 5s	0.54
ASD	18	5	People - Auto 5s	0.53
ASD	18	6	Outdoors - Auto 5s	0.61
ASD	18	7	Household objects - Auto 5s	0.54
ASD	18	8	Food - Auto 5s	0.51
ASD	18	9	Furniture - Auto 5s	0.53
ASD	18	10	Actions - Auto 5s	0.52
ASD	18	11	Clothes - Auto 5s	0.51
ASD	18	1	Animals - Auto 5s	0.75
ASD	18	2	Vehicles - Auto 5s	0.51
ASD	19	3	Body parts - Auto 5s	0.5
ASD	19	4	Toys - Auto 5s	0.27
ASD	19	5	People - Auto 5s	0
ASD	19	6	Outdoors - Auto 5s	0
ASD	19	7	Household objects - Auto 5s	0
ASD	19	8	Food - Auto 5s	0.63
ASD	19	9	Furniture - Auto 5s	0.6
ASD	19	10	Actions - Auto 5s	0.42
ASD	19	11	Clothes - Auto 5s	0
ASD	19	1	Animals - Auto 5s	0.75
ASD	20	2	Vehicles - Auto 5s	0.79
ASD	20	3	Body parts - Auto 5s	0.65
ASD	20	4	Toys - Auto 5s	0.47
ASD	20	5	People - Auto 5s	0.71
ASD	20	6	Outdoors - Auto 5s	0.85
ASD	20	7	Household objects - Auto 5s	0.65
ASD	20	8	Food - Auto 5s	0.67
ASD	20	9	Furniture - Auto 5s	0.58
ASD	20	10	Actions - Auto 5s	0.57
ASD	20	11	Clothes - Auto 5s	0.74
ASD	20	1	Animals - Auto 5s	0.43
ASD	21	2	Vehicles - Auto 5s	0.53
ASD	21	3	Body parts - Auto 5s	0.57
ASD	21	4	Toys - Auto 5s	0.64
ASD	21	5	People - Auto 5s	0.57
ASD	21	6	Outdoors - Auto 5s	0.6
ASD	21	7	Household objects - Auto 5s	0.65
ASD	21	8	Food - Auto 5s	0.8
ASD	21	9	Furniture - Auto 5s	0.74
ASD	21	10	Actions - Auto 5s	0
ASD	21	11	Clothes - Auto 5s	0.27
ASD	21	1	Animals - Auto 5s	0.54
ASD	22	2	Vehicles - Auto 5s	0.59
ASD	22	3	Toys - Auto 5s	0.53
ASD	22	4	Body parts - Auto 5s	0.7
ASD	22	5	People - Auto 5s	0.66
ASD	22	6	Outdoors - Auto 5s	0.74
ASD	22	7	Household objects - Auto 5s	0.71
ASD	22	8	Food - Auto 5s	0.69
ASD	22	9	Furniture - Auto 5s	0.6
ASD	22	10	Actions - Auto 5s	0.57
ASD	22	11	Clothes - Auto 5s	0.66
ASD	22	1	Animals - Auto 5s	0.57
ASD	22	2	Vehicles - Auto 5s	0.52
ASD	23	3	People - Auto 5s	0.32
ASD	23	4	Outdoors - Auto 5s	0.59
ASD	23	5	Household objects - Auto 5s	0.89
ASD	23	5	Household objects-Auto5s	0.81
ASD	23	6	Foods - Auto 5s	0.36
ASD	23	7	Body parts - Auto 5s	0.45
ASD	23	8	Toys - Auto 5s	0.55
ASD	23	9	Furniture - Auto 5s	0.54
ASD	23	10	Actions - Auto 5s	0.46
ASD	23	11	Clothes - Auto 5s	0.7
ASD	24	1	Animals - Auto 5s	0.45
ASD	24	2	Vehicles - Auto 5s	0.58
ASD	24	3	Body parts - Auto 5s	0.55
ASD	24	4	Toys - Auto 5s	0.43
ASD	24	5	People - Auto 5s	0.52
ASD	24	6	Outdoors - Auto 5s	0.54
ASD	24	7	Household objects - Auto 5s	0.51
ASD	24	8	Food - Auto 5s	0.56
ASD	24	9	Furniture - Auto 5s	0.56
ASD	24	10	Actions - Auto 5s	0.38
ASD	24	11	Clothes - Auto 5s	0.4

## Sheet: TD
Table S2: individual performance on eye-tracking task
Participant	ID	Cat-No	CATEGORY - (Auto 5s)	ACCURACY
TD	1	1	Animals - Auto 5s	0.53
TD	1	2	Vehicles - Auto 5s	0.52
TD	1	3	Body parts - Auto 5s	0.49
TD	1	4	Toys - Auto 5s	0.52
TD	1	5	People - Auto 5s	0.68
TD	1	6	Outodoors - Auto 5s	0.78
TD	1	7	Household objects - Auto 5s	0.64
TD	1	8	Food - Auto 5s	0.55
TD	1	9	Furniture - Auto 5s	0.16
TD	1	10	Actions - Auto 5s	0.53
TD	1	11	Clothes - Auto 5s	0.52
TD	2	1	Animals - Auto 5s	0
TD	2	1	Animals - Auto 5s	0.67
TD	2	2	Vehicles - Auto 5s	0.6
TD	2	3	Body parts - Auto 5s	0.41
TD	2	4	Toys - Auto 5s	0.67
TD	2	5	People - Auto 5s	0.56
TD	2	6	Outodoors - Auto 5s	0.64
TD	2	7	Household objects - Auto 5s	0.69
TD	2	8	Food - Auto 5s	0.66
TD	2	9	Furniture - Auto 5s	0.69
TD	2	10	Actions - Auto 5s	0.54
TD	2	11	Clothes - Auto 5s	0.56
TD	3	1	Animals - Auto 5s	0.63
TD	3	2	Vehicles - Auto 5s	0
TD	3	3	Body parts - Auto 5s	0
TD	3	5	Toys - Auto 5s	0.55
TD	3	6	People - Auto 5s	0.33
TD	3	8	Household objects - Auto 5s	0.52
TD	3	9	Food - Auto 5s	0.35
TD	3	10	Furniture - Auto 5s	0.68
TD	3	11	Actions - Auto 5s	0.58
TD	3	1	Clothes - Auto 5s	0
TD	3	1	Clothes - Auto 5s	0.58
TD	4	2	Animals - Auto 5s	0.6
TD	4	3	Vehicles - Auto 5s	0.5
TD	4	4	Body parts - Auto 5s	0.57
TD	4	5	Toys - Auto 5s	0.46
TD	4	6	People - Auto 5s	0.92
TD	4	7	Outodoors - Auto 5s	0.7
TD	4	8	Household objects - Auto 5s	0.63
TD	4	9	Food - Auto 5s	0.6
TD	4	10	Furniture - Auto 5s	0.75
TD	4	11	Action - Auto 5s	0.57
TD	5	1	Animals - Auto 5s	0.45
TD	5	2	Vehicles - Auto 5s	0.6
TD	5	3	Body parts - Auto 5s	0.55
TD	5	4	Toys - Auto 5s	0.57
TD	5	5	People - Auto 5s	0.56
TD	5	6	Outodoors - Auto 5s	0.51
TD	5	7	Household objects - Auto 5s	0.42
TD	5	8	Food - Auto 5s	0.5
TD	5	9	Furniture - Auto 5s	0.63
TD	5	10	Actions - Auto 5s	0.59
TD	5	11	Clothes - Auto 5s	0.59
TD	6	1	Vehicles - Auto 5s	0.52
TD	6	2	Body parts - Auto 5s	0.53
TD	6	3	Toys - Auto 5s	0.51
TD	6	4	People - Auto 5s	0.58
TD	6	5	Outodoors - Auto 5s	0.65
TD	6	6	Household objects - Auto 5s	0.62
TD	6	7	Food - Auto 5s	0.59
TD	6	8	Furniture - Auto 5s	0.65
TD	6	9	Actions - Auto 5s	0.61
TD	6	10	Clothes - Auto 5s	0.58
TD	6	11	Animals - Auto 5s	0.62
TD	7	1	Animals - Auto 5s	0.55
TD	7	2	Vehicles - Auto 5s	0.51
TD	7	3	Body parts - Auto 5s	0.57
TD	7	4	Toys - Auto 5s	0.43
TD	7	5	People - Auto 5s	0.65
TD	7	6	Outodoors - Auto 5s	0.71
TD	7	7	Household objects - Auto 5s	0.71
TD	7	8	Food - Auto 5s	0.69
TD	7	9	Furniture - Auto 5s	0.68
TD	7	10	Actions - Auto 5s	0.6
TD	7	11	Clothes - Auto 5s	0.65
TD	8	1	People - Auto 5s	0.58
TD	8	2	Animals - Auto 5s	0.55
TD	8	3	Toys - Auto 5s	0.47
TD	8	4	Vehicles - Auto 5s	0.63
TD	8	5	Body parts - Auto 5s	0.51
TD	8	6	Outodoors - Auto 5s	0.54
TD	8	7	Household objects - Auto 5s	0.35
TD	8	8	Food - Auto 5s	0.62
TD	8	9	Furniture - Auto 5s	0.45
TD	8	10	Actions - Auto 5s	0.57
TD	8	11	Clothes - Auto 5s	0.41
TD	9	1	Animals - Auto 5s	0.65
TD	9	2	Vehicles - Auto 5s	0.67
TD	9	3	Body parts - Auto 5s	0.58
TD	9	4	Toys - Auto 5s	0.78
TD	9	5	People - Auto 5s	0.76
TD	9	6	Outodoors - Auto 5s	0.77
TD	9	7	Household objects - Auto 5s	0.69
TD	9	8	Food - Auto 5s	0.52
TD	9	9	Furniture - Auto 5s	0.76
TD	9	10	Actions - Auto 5s	0.63
TD	9	11	Clothes - Auto 5s	0.63
TD	10	1	Animals - Auto 5s	0.54
TD	10	2	Vehicles - Auto 5s	0.54
TD	10	3	Body parts - Auto 5s	0.64
TD	10	4	Toys - Auto 5s	0.4
TD	10	5	People - Auto 5s	0.69
TD	10	6	Outodoors - Auto 5s	0.77
TD	10	7	Household objects - Auto 5s	0.64
TD	10	8	Food - Auto 5s	0.58
TD	10	9	Furniture - Auto 5s	0
TD	10	10	Clothes - Auto 5s	0.56
TD	10	11	Actions - Auto 5s	0.53
TD	11	1	Animals - Auto 5s	0.56
TD	11	2	Vehicles - Auto 5s	0.6
TD	11	3	Body parts - Auto 5s	0.65
TD	11	4	Toys - Auto 5s	0.71
TD	11	5	People - Auto 5s	0.68
TD	11	6	Outodoors - Auto 5s	0.51
TD	11	7	Household objects - Auto 5s	0.66
TD	11	8	Food - Auto 5s	0.65
TD	11	9	Furniture - Auto 5s	0.62
TD	11	10	Clothes - Auto 5s	0.65
TD	11	11	Actions - Auto 5s	0.64
TD	12	1	Animals - Manuale	0.69
TD	12	2	Vehicles - Manuale	0.68
TD	12	3	Body parts - Manuale	0.47
TD	12	4	Toys - Manuale	0.48
TD	12	5	People - Manuale	0.55
TD	12	6	Outodoors - Manuale	0.47
TD	12	7	Household objects - Manuale	0.57
TD	12	8	Food - Manuale	0.56
	12	9	Furniture - Auto 5s	0
TD	12	10	Actions - Manuale	0.76
TD	12	11	Clothes - Manuale	0.55
TD	13	1	Vehicles - Auto 5s	0.62
TD	13	2	Body parts - Auto 5s	0.43
TD	13	3	Toys - Auto 5s	0.53
TD	13	4	People - Auto 5s	0.47
TD	13	5	Outodoors - Auto 5s	0.53
TD	13	6	Household objects - Auto 5s	0.97
TD	13	7	Food - Auto 5s	0.56
TD	13	8	Furniture - Auto 5s	0.67
TD	13	9	Clothes - Auto 5s	0.73
TD	13	10	Animals - Auto 5s	0.62
TD	13	11	Actions - Auto 5s	0.27
TD	14	1	Animals - Auto 5s	0.56
TD	14	2	Vehicles - Auto 5s	0.68
TD	14	3	Body parts - Auto 5s	0.53
TD	14	4	Toys - Auto 5s	0.6
TD	14	5	People - Auto 5s	0.54
TD	14	6	Outodoors - Auto 5s	0.7
TD	14	7	Household objects - Auto 5s	0.82
TD	14	8	Food - Auto 5s	0.63
TD	14	9	Furniture - Auto 5s	0.47
TD	14	10	Actions - Auto 5s	0.55
TD	14	11	Clothes - Auto 5s	0.67
TD	15	1	Animals - Auto 5s	0.46
TD	15	2	Vehicles - Auto 5s	0.38
TD	15	3	Body parts - Auto 5s	0.34
TD	15	4	Toys - Auto 5s	0.44
TD	15	5	People - Auto 5s	0.56
TD	15	6	Outodoors - Auto 5s	0.59
TD	15	7	Household objects - Auto 5s	0.52
TD	15	8	Food - Auto 5s	0.64
TD	15	9	Furniture - Auto 5s	0.54
TD	15	10	Actions - Auto 5s	0.6
TD	15	11	Clothes - Auto 5s	0.62
TD	16	1	Animals - Auto 5s	0.65
TD	16	2	Vehicles - Auto 5s	0.58
TD	16	3	Body parts - Auto 5s	0.69
TD	16	4	Toys - Auto 5s	0.45
TD	17	1	Animals - Auto 5s	0.49
TD	17	2	Vehicles - Auto 5s	0.5
TD	17	3	Body parts - Auto 5s	0.48
TD	17	4	Toys - Auto 5s	0.23
TD	17	5	People - Auto 5s	0.63
TD	17	6	Outodoors - Auto 5s	0.64
TD	17	7	Household objects - Auto 5s	0.51
TD	17	8	Food - Auto 5s	0.7
TD	17	9	Furniture - Auto 5s	0.3
TD	17	10	Actions - Auto 5s	0.62
TD	17	11	Clothes - Auto 5s	0.63
TD	18	1	Animals - Auto 5s	0.58
TD	18	2	Vehicles - Auto 5s	0
TD	18	2	Vehicles - Auto 5s	0.72
TD	18	3	Body parts - Auto 5s	0.65
TD	18	4	Toys - Auto 5s	0.75
TD	18	5	People - Auto 5s	0.67
TD	18	6	Outodoors - Auto 5s	0.64
TD	18	7	Household objects - Auto 5s	0.57
TD	18	8	Food - Auto 5s	0.59
TD	18	9	Furniture - Auto 5s	0.71
TD	18	10	Actions - Auto 5s	0.58
TD	18	11	Clothes - Auto 5s	0.64
TD	19	1	Animals - Auto 5s	0.47
TD	19	2	Vehicles - Auto 5s	0.52
TD	19	3	Body parts - Auto 5s	0.54
TD	19	4	Toys - Auto 5s	0.42
TD	19	5	People - Auto 5s	0.55
TD	19	6	Outodoors - Auto 5s	0.5
TD	19	7	Household objects - Auto 5s	0.66
TD	19	8	Food - Auto 5s	0.59
TD	19	9	Furniture - Auto 5s	0.56
TD	19	10	Actions - Auto 5s	0.5
TD	19	11	Clothes - Auto 5s	0.51
TD	20	1	Animals - Auto 5s	0.73
TD	20	2	Vehicles - Auto 5s	0.61
TD	20	3	Body parts - Auto 5s	0.75
TD	20	4	Toys - Auto 5s	0.64
TD	20	5	People - Auto 5s	0.68
TD	20	6	Outodoors - Auto 5s	0.78
TD	20	7	Household objects - Auto 5s	0.73
TD	20	8	Food - Auto 5s	0.77
TD	20	9	Furniture - Auto 5s	0.66
TD	20	10	Actions - Auto 5s	0.59
TD	20	11	Clothes - Auto 5s	0.71
TD	21	1	Toys - Auto 5s	0.55
TD	21	2	People - Auto 5s	0.36
TD	21	3	Outodoors - Auto 5s	0.57
TD	21	4	Household objects - Auto 5s	0.81
TD	21	5	Food - Auto 5s	0.36
TD	21	6	Furniture - Auto 5s	0.54
TD	21	7	Action - Auto 5s	0.58
TD	21	8	Clothes - Auto 5s	0.7
TD	21	9	Animals - Auto 5s	0.54
TD	21	10	Body parts - Auto 5s	0.57
TD	21	11	Vehicles-Auto 5s	0.57
